# Supplementary material for: Mucosal absorption of therapeutic peptides by harnessing the endogenous sorting of glycosphingolipids
Source: eLife. 2018 May 31;7:e34469. doi: 10.7554/eLife.34469 (PMC5980230; doi:10.7554/eLife.34469)
Supplement: Figure 4—source data 1. — Columns represent treatment groups. Groupings of rows represent data collected on the same day (independent experiments). Every number is fmols per 100uls blood calculated from standard curves per individual mouse (each measured is an average of two technical replicates). Raw data and data corrected for vehicle (background) are provided. [file elife-34469-fig4-data1.xlsx]

## Sheet: Sheet3
Raw data not corrected for vehicle alone
	Vehicle (15 min)	Peptide (15 min)	C4:0-GM1-peptide (15 min)	Peptide (30 min)	C4:0-GM1-peptide (30 min)	fmols in 100 uls blood
Exp 1	14.7399	20.5801	37.723	34.6351	41.4881
	12.6082	15.786	30.7746	24.6735	40.7572
	32.5147	12.7739	36.2821	20.67	40.5782
					40.4708
Average vehicle exp 1	19.9543
Exp 2	20.5691	24.6829	84.5362	15.856	36.5847
	43.0954	51.2489	73.347	28.3581	40.5947
	35.2666	22.0701	56.8543	24.8563	38.3214
				23.4677
Average exp 2	32.977
Exp 3	7.5189	7.82835	18.6938	27.062	27.6041
	6.90588	9.47634	19.9268	3.31876	15.867
	8.19449	8.92873	24.1779	8.61324	19.3024
Average exp 3	7.53976
Exp 4	2.47977	4.42574	11.6419
	3.26989	2.27429	12.5288
	2.32992	3.86662	13.0831
Average exp 4	2.6932
Exp 5	2.9507	6.07131	52.6629
	4.74649	0	20.8925
	0	6.08931	9.44823
	0	20.8087	34.1774
Average exp 5	1.9243
Data corrected for vehicle (background- no absorption). These data were used to produce Figure 4A
	Vehicle (15 min)	Peptide (15 min)	C4:0-GM1-peptide (15 min)	Peptide (30 min)	C4:0-GM1-peptide (30 min)	background (vehicle average) substracted
Exp 1	-5.21012	0.630107	17.773	14.6851	21.5381
	-7.34176	-4.16397	10.8246	4.72346	20.8072
	12.5647	-7.17606	16.3321	0.719977	20.6282
					20.5208
Exp 2	-12.4109	-8.29707	51.5562	-17.124	3.60466
	10.1154	18.2689	40.367	-4.62188	7.61471
	2.28659	-10.9099	23.8743	-8.12366	5.3414
				-9.51229
Exp 3	-0.0210965	0.288348	11.1538	19.522	20.0641
	-0.634117	1.93634	12.3868	-4.22124	8.32703
	0.654489	1.38873	16.6379	1.07324	11.7624
Exp 4	-0.210227	1.73574	8.95186
	0.579891	-0.415709	9.83878
	-0.360075	1.17662	10.3931
Exp 5	1.0307	4.15131	50.7429
	2.82649	-1.92	18.9725
	-1.92	4.16931	7.52823
	-1.92	18.8887	32.2574
Standard Curves used to calculate blood concentrations. All data are within the range of curves (mean +/- sem)
Exp 1			Exp 2		Exp 3
Exp 4			Exp 5
