# Supplementary material for: Mucosal absorption of therapeutic peptides by harnessing the endogenous sorting of glycosphingolipids
Source: eLife. 2018 May 31;7:e34469. doi: 10.7554/eLife.34469 (PMC5980230; doi:10.7554/eLife.34469)
Supplement: Figure 4—source data 2. — Columns represent treatment groups. Groupings of rows represent data collected on the same day (independent experiments). Every number is fmols per 100uls blood calculated from standard curves per individual mouse (each measure is an average of two technical replicates). Raw data and data corrected for vehicle (background) are provided. [file elife-34469-fig4-data2.xlsx]

## Sheet: Sheet1
Raw data not corrected for vehicle alone
	Vehicle	Peptide	C12:0-GM1-peptide	C6:0-GM1-peptide		fmols in 100 uls blood
Exp 1	2.57719	4.66769	9.84139	18.6109
	1.16412	4.25564	25.7351	10.1548
Vehicle Average exp.1	1.87066
Exp 2	1.47876	2.71704	12.1114	7.77244
	0	2.40446	19.3127	9.44787
	0.480919	1.47876	22.7754
Vehicle Average exp. 2	0.653225
Data corrected for vehicle (background- no absorption). These data were used to produce Figure 4E
	Vehicle	Peptide	C12:0-GM1-peptide	C6:0-GM1-peptide		background (vehicle average) substracted
Exp 1	0.707193	2.79769	7.97139	16.7409
	-0.705878	2.38564	23.8651	8.2848
Exp 2	0.828756	2.06704	11.4614	7.12244
	-0.65	1.75446	18.6627	8.79787
	-0.169081	0.828756	22.1254
Standard Curves used to calculate blood concentrations. All data are within the range of curves (mean +/- sem)
Exp 1			Exp 2
