# Supplementary material for: Mucosal absorption of therapeutic peptides by harnessing the endogenous sorting of glycosphingolipids
Source: eLife. 2018 May 31;7:e34469. doi: 10.7554/eLife.34469 (PMC5980230; doi:10.7554/eLife.34469)
Supplement: Figure 5—source data 1. — Columns represent treatment groups. Groupings of rows represent data collected on the same day (independent experiments, exp 1–10). Every number is the total area under glucose tolerance curves per individual mice calculated using GraphPad PRISM 7.0 software. This AUC data (not corrected) was used to produce Figure 5D. [file elife-34469-fig5-data1.xlsx]

## Sheet: Sheet1
	Vehicle	C6:0-GM1-GLP-1 (oral)	GLP-1 (oral)	C6:0-GM1 (oral)	GLP-1 (IP injected)	GM1-C2:0-GLP-1 (oral)
Exp 1	8970	8708	11933
	13673	8018	8213
Exp 2	12979	8501	12338
	14010	8351	13226
Exp 3	11528	9450	13770
	13369	8385	12233
	12604	12064
Exp 4	12293	4350	7943	5595	2184
	7830	5543	9368	6975	5775
	6693	2723	11723	7823	3223
	10478	3954	2814	6683	5783
Exp 5	27495	16965	15743	17318	10013
	13815	19050	17603	14768	10613
	18675	13785	18953	26948	14078
	22170	14850	18210	18308	12630
		20820	29828	17453	14685
Exp 6	17370	12953	13883		4613	13343
	22658	1935	16403		1628	14190
	20033	12548	17648		6533	23318
	17723	14265	11805		2735	15383
Exp 7			21458		13695	19545
			18975		6728	17933
			18533		15120	9488
			12668		10928	12443
			20018		9270	13883
						19635
						14108
						13658
						8794
						21975
Exp 8	11625	7301	10699		7061
	10823	8381	13646		9383
	11981	5479	11078		7166
Exp 9		10890	12000		10043
		9923	13650		10253
		10665
Exp 10	7005	2888	5681			2038
	7148	3379	6878			2691
