# Supplementary material for: Mucosal absorption of therapeutic peptides by harnessing the endogenous sorting of glycosphingolipids
Source: eLife. 2018 May 31;7:e34469. doi: 10.7554/eLife.34469 (PMC5980230; doi:10.7554/eLife.34469)
Supplement: Figure 5—source data 2. — Columns represent treatment groups. Groupings of rows represent data collected on the same day (independent experiments). Every number is fmols per 100uls blood calculated from GLP-1 or C6:0-GM1-GLP-1 bioactivity/luciferase curves for each individual mouse. [file elife-34469-fig5-data2.xlsx]

## Sheet: Sheet1
Raw data not corrected for vehicle alone
	GLP-1 (IP-injected)	GLP-1 (oral)	GM1-C6:0-GLP-1 (oral)	Vehicle	fmols in 100 uls blood
Ex 1	7.23657	0.8266	4.40263	0.495874
	7.64069	0.808398	5.63696	0.402172
		0.788282	4.78102
		0.907185	6.3099
Ex 1 vehicle average				0.449023
Ex 2	8.13222	2.65746	9.08157	3.83662
	10.5063	2.03322	7.32148	4.68067
	7.06573	5.86529	6.00903	2.15327
	8.15275	3.91303	9.44468	1.97756
		4.89497	9.63957	4.65965
		3.96302	10.3979	4.65965
Ex 2 vehicle average				3.66123
Ex 3	6.72936	0.0147618	0.956309	0.0318293
	7.91378	0.302072	0.454962	0.0544986
		0.0317616	0.664909	0.0159
Ex 3 vehicle average				0.034076
Ex 4	21.2711	6.97678	18.6096	8.20223
	15.3265	8.63224	12.3225
		4.48151	13.521
Ex 4 vehicle average				8.20223
Data corrected for vehicle (background- no absorption). These data were used to produce Figure 5E- Experiment #3 was in the end excluded due to an unreliable standard curve.
	GLP-1 (IP-injected)	GLP-1 (oral)	GM1-C6:0-GLP-1 (oral)	Vehicle
Ex 1	6.78657	0.3766	3.95263	0.045874
	7.19069	0.358398	5.18696	-0.0478279
		0.338282	4.33102
		0.457185	5.8599
Ex 2	4.47222	-1.00254	5.42157	0.17662
	6.8463	-1.62678	3.66148	1.02067
	3.40573	2.20529	2.34903	-1.50673
	4.49275	0.253032	5.78468	-1.68244
		1.23497	5.97957	0.999645
		0.303016	6.73794	0.999645
Ex 3 (excluded)	6.69536	-0.0192382	0.922309	-0.0021707
	7.87978	0.268072	0.420962	0.0204986
		-0.0022384	0.630909	-0.0181
Ex 4	13.0711	-1.22322	10.4096	0.00223052
	7.12645	0.432237	4.12252
		-3.71849	5.32103
Standard Curves used to calculate blood concentrations. All data are within the range of curve (mean +/- sem)
