# Supplementary material for: Mucosal absorption of therapeutic peptides by harnessing the endogenous sorting of glycosphingolipids
Source: eLife. 2018 May 31;7:e34469. doi: 10.7554/eLife.34469 (PMC5980230; doi:10.7554/eLife.34469)
Supplement: Figure 5—source data 3. — Columns represent treatment groups. Groupings of rows represent data collected on the same day (independent experiments). Every number is fmols per 100uls blood calculated from standard curves per individual mouse (each measured is an average of two technical replicates (with variance well less than 10%). [file elife-34469-fig5-data3.xlsx]

## Sheet: Sheet1
Raw data not corrected for vehicle alone
	Vehicle (oral)	GM1-C6:0-GLPD (oral)	GLPD (oral)	GLPD (IP injected)	GM1-C6:0-GLPD (IP injected)	fmols in 100 uls blood
	14.8371	30.8075	15.6837	18.795
	7.38977	22.7855	7.36331	26.9725
		29.589	6.00876
Average exp. 1	11.1135
	17.7546	30.4148	21.5402	43.9304	33.1726
	23.2301	30.8591	24.1089		36.5088
		28.892	11.6407
Average exp 2	20.4924		11.9562
	17.9809	32.2867	15.5632	28.3289	42.0021
	10.835	29.6825	23.4464	40.4881	39.5584
		66.9505	8.50515	27.0986	85.9204
		21.3198
Average exp 3	14.4079
Data corrected for vehicle (background- no absorption). These data were used to produce Figure 5F
	Vehicle (oral)	GM1-C6:0-GLPD (oral)	GLPD (oral)	GLPD (IP injected)	GM1-C6:0-GLPD (IP injected)	background (vehicle average) substracted
	3.72368	19.6975	4.57373	7.68495
Exp 1	-3.72023	11.6755	-3.74669	15.8625
		18.479	-5.10124
	-2.73537	9.9248	1.05016	23.4404	12.6826
Exp 2	2.74013	10.3691	3.61891		16.0188
		8.402	-8.8493
			-8.53384
	3.57086	17.8767	1.15317	13.9189	27.5921
Exp 3	-3.57504	15.2725	9.03639	26.0781	25.1484
		52.5405	-5.90485	12.6886	71.5104
		6.90977
Standard Curves used to calculate blood concentrations. All data are within the range of curves (mean +/- sem)
Exp 1		Exp 2		Exp 3
